# Supplementary material for: Harnessing the Diversity of Burkholderia spp. Prophages for Therapeutic Potential
Source: Cells. 2024 Feb 29;13(5):428. doi: 10.3390/cells13050428 (PMC10931425; doi:10.3390/cells13050428)
Supplement: Supplementary file 1 [file cells-13-00428-s001.zip]

Archive with 1 entries (1 files):
- cells-2860733-supplementary.pdf
